# Supplementary material for: Can Natural Proteins Designed with ‘Inverted’ Peptide Sequences Adopt Native-Like Protein Folds?
Source: PLoS One. 2014 Sep 11;9(9):e107647. doi: 10.1371/journal.pone.0107647 (PMC4161436; doi:10.1371/journal.pone.0107647)
Supplement: Appendix S1 — List of proteins used in the analysis of inverted peptides. (TXT) [file pone.0107647.s001.txt]

PDB Length Res. Protein name
1A17A	159	2.45	serine/threonine protein
1A1IA	85	1.6	radr zif268
1A1XA	106	2	hmtcp-1
1A2PC	108	1.5	barnase
1A2XB	31	2.3	troponin i
1A34A	147	1.81	protein (satellite
1A78B	134	2	galectin-1
1A79C	171	2.28	trna endonuclease
1A7WA	68	1.55	histone hmfb
1A8VB	116	2	transcription termination
1A92D	49	1.8	delta antigen
1A99D	341	2.2	putrescine-binding protein
1ABAA	87	1.45	glutaredoxin
1AGQC	91	1.9	glial cell-derived
1AH7A	245	1.5	phospholipase c
1ALUA	157	1.9	interleukin-6
1AOHA	143	1.7	cellulosome-integrating protein
1APYA	161	2	aspartylglucosaminidase
1AQ0B	306	2	1,3-1,4-beta-glucanase
1AQZA	142	1.7	restrictocin
1ARBA	263	1.2	achromobacter protease
1AX8A	130	2.4	obesity protein
1AXDB	209	2.5	glutathione s-transferase
1AY7B	89	1.7	barstar
1AYM1	285	2.15	human rhinovirus
1AYM3	238	2.15	human rhinovirus
1AYM4	29	2.15	human rhinovirus
1B0BA	142	1.43	hemoglobin
1B0NA	103	1.9	protein (sinr
1B0NB	31	1.9	protein (sini
1B0UA	258	1.5	histidine permease
1B1UA	117	2.2	protein (alpha-amylase/trypsin
1B33O	67	2.3	phycobilisome 7.8
1B34A	80	2.5	protein (small
1B34B	74	2.5	protein (small
1B3AA	67	1.6	protein (rantes)
1B5EA	241	1.6	protein (deoxycytidylate
1B66B	138	1.9	6-pyruvoyl tetrahydropterin
1B8OA	280	1.5	purine nucleoside
1B93C	144	1.9	protein (methylglyoxal
1BB1C	34	1.8	designed, thermostable
1BB9A	83	2.2	amphiphysin 2
1BC8C	93	1.93	protein (sap-1
1BD3B	224	1.93	uracil phosphoribosyltransferase
1BDOA	80	1.8	acetyl-coa carboxylase
1BECA	238	1.7	14.3.D t
1BG8B	76	2.2	hdea
1BGCA	158	1.7	granulocyte colony-stimulating
1BGFA	124	1.45	stat-4
1BHPA	45	1.7	beta-purothionin
1BI5A	389	1.56	chalcone synthase
1BJAA	95	2.19	transcription regulatory
1BKPB	278	1.7	thymidylate synthase
1BKRA	108	1.1	spectrin beta
1BM8A	99	1.71	transcription factor
1BNDB	108	2.3	neurotrophin 3
1BTEA	92	1.5	protein (activin
1BTNA	106	2	beta-spectrin
1BUOA	121	1.9	protein (promyelocytic
1BVYF	152	2.03	protein (cytochrome
1BWNB	161	2.1	brutons tyrosine
1BX7A	51	1.2	hirustasin
1BXOA	323	0.95	protein (penicillopepsin)
1BYIA	224	0.97	dethiobiotin synthase
1BYRA	152	2	protein (endonuclease)
1C44A	123	1.8	protein (sterol
1C4QB	69	1.52	protein (shiga-like
1C5EB	95	1.1	head decoration
1C75A	71	0.97	cytochrome c-553
1C94A	37	2.08	retro-gcn4 leucine
1C9OA	66	1.17	cold-shock protein
1CC8A	72	1.02	protein (metallochaperone
1CCWA	137	1.6	protein (glutamate
1CEWI	108	2	cystatin
1CFRA	283	2.15	restriction endonuclease
1CG5B	141	1.6	protein (hemoglobin)
1CKNB	317	2.5	mrna capping
1CKSC	78	2.1	cyclin-dependent kinase
1CKTA	71	2.5	high mobility
1CLVI	32	2	protein (alpha-amylase
1CMCB	104	1.8	met repressor
1CN3F	29	2.2	fragment of
1CNUA	133	2.25	actophorin
1CR5A	178	2.3	sec18p (residues
1CSEI	63	1.2	eglin c
1CV8A	173	1.75	staphopain
1CXQA	143	1.02	avian sarcoma
1CXYA	81	1.65	cytochrome b5
1D0DA	60	1.62	anticoagulant protein
1D2SA	170	1.55	sex hormone-binding
1D3BK	71	2	protein (small
1D3BL	90	2	protein (small
1D4OA	177	1.21	nadp(h) transhydrogenase
1D4VA	117	2.2	death receptor
1D8DA	323	2	farnesyltransferase (alpha
1D9CA	121	2	interferon-gamma
1DCSA	279	1.3	deacetoxycephalosporin c
1DEBA	54	2.4	adenomatous polyposis
1DEUA	275	1.7	procathepsin x
1DFMB	218	1.5	endonuclease bglii
1DG6A	149	1.3	apo2l/tnf-related apopotis
1DHNA	121	1.65	7,8-dihydroneopterin aldolase
1DI2B	60	1.9	double stranded
1DM1A	146	1.99	myoglobin
1DM9B	107	2	hypothetical 15.5
1DOIA	128	1.9	2fe-2s ferredoxin
1DOWB	32	1.8	beta-catenin
1DPJB	29	1.8	proteinase inhibitor
1DQGA	134	1.7	mannose receptor
1DQPB	230	1.75	guanine phosphoribosyltransferase
1DQTA	117	2	cytotoxic t
1DTDB	61	1.65	metallocarboxypeptidase inhibitor
1DTJB	62	2	RNA-binding neurooncological
1DVKB	150	2.15	prp18
1DY5A	124	0.87	ribonuclease a
1DYOA	156	2.1	endo-1,4-beta-xylanase y
1DYTA	133	1.75	eosinophil cationic
1DZKB	148	1.48	odorant-binding protein
1E29A	135	1.21	cytochrome c549
1E3OC	132	1.9	octamer-binding transcription
1E5KA	188	1.35	molybdopterin-guanine dinucleotide
1E7SA	314	1.5	gdp-fucose synthetase
1E9GA	284	1.15	inorganic pyrophosphatase
1EAID	61	2.4	protein (chymotrypsin/elastase
1EAJB	120	1.35	coxsackie virus
1EAZA	103	1.4	tandem ph
1EB6A	177	1	neutral protease
1ECAA	136	1.4	erythrocruorin (aquo
1ECSB	120	1.7	bleomycin resistance
1EDMC	39	1.5	factor ix
1EDYA	134	2.3	alpha 1-macroglobulin
1EF1B	294	1.9	moesin
1EF1D	90	1.9	moesin
1EF8A	256	1.85	methylmalonyl coa
1EGIB	143	2.3	macrophage mannose
1EGWA	71	1.5	mads box
1EJ0A	180	1.5	ftsj
1EJ2A	167	1.9	nicotinamide mononucleotide
1EJDA	67	1.55	udp-n-acetylglucosamine enolpyruvyltransferase
1EJFB	110	2.49	progesterone receptor
1EJGA	46	0.54	crambin (pro22,Ser22/leu25,Ile25)
1EJXA	100	1.6	urease gamma
1EK6A	346	1.5	udp-galactose 4-epimerase
1EKQA	254	1.5	hydroxyethylthiazole kinase
1ELWA	117	1.6	tpr1-domain of
1EP3B	261	2.1	dihydroorotate dehydrogenase
1ES9A	212	1.3	platelet-activating factor
1ESCA	302	2.1	esterase
1ET1A	34	0.9	parathyroid hormone
1EUVA	221	1.6	ulp1 protease
1EUWA	136	1.05	deoxyuridine 5-triphosphate
1EW0A	130	1.4	fixl
1EW4A	106	1.4	cyay protein
1EXRA	146	1	calmodulin
1EXTB	158	1.85	tumor necrosis
1EXZB	140	2.3	stem cell
1EYHA	144	1.56	epsin
1EYQB	212	1.85	chalcone-flavonone isomerase
1EZGB	82	1.4	thermal hysteresis
1F00I	282	1.9	intimin
1F08A	148	1.9	replication protein
1F0LB	522	1.55	diphtheria toxin
1F1EA	151	1.37	histone fold
1F2LD	70	2	fractalkine
1F35B	162	2.3	olfactory marker
1F3AB	221	1.9	glutathione s-transferase
1F3MB	70	2.3	serine/threonine-protein kinase
1F3UB	139	1.7	transcription initiation
1F4PA	147	1.3	flavodoxin
1F5VB	240	1.7	oxygen-insensitive nadph
1F60B	90	1.67	elongation factor
1F61A	418	2	isocitrate lyase
1F7LA	118	1.5	holo-(acyl carrier
1F86B	115	1.1	transthyretin thr119met
1F8YB	156	2.4	nucleoside 2-deoxyribosyltransferase
1F94A	63	0.97	bucandin
1FASA	61	1.8	fasciculin 1
1FC3C	116	2	spo0a
1FD3A	41	1.35	beta-defensin 2
1FEWA	173	2.2	second mitochondria-derived
1FG7A	354	1.5	histidinol phosphate
1FGYA	127	1.5	grp1
1FIAA	79	2	factor for
1FJ2A	229	1.5	protein (acyl
1FM0E	142	1.45	molybdopterin convertin
1FNFA	368	2	fibronectin
1FO0B	112	2.5	protein (bm3.3
1FQJC	38	2.02	retinal rod
1FQJE	141	2.02	regulator of
1FR3H	67	1.5	molybdate/tungstate binding
1FS1A	41	1.8	cyclin a/cdk2-associated
1FSGA	233	1.05	hypoxanthine-guanine phosphoribosyltransferase
1FT5A	211	1.6	cytochrome c554
1FVKA	188	1.7	disulfide bond
1FX4A	231	1.9	receptor-type adenylate
1FXKC	133	2.3	protein (prefoldin)
1FYHE	201	2.04	interferon-gamma receptor
1G1SA	158	1.9	p-selectin
1G2BA	62	1.12	spectrin alpha
1G2RA	94	1.35	hypothetical cytosolic
1G2YD	30	1	hepatocyte nuclear
1G31A	107	2.3	gp31
1G4YB	81	1.6	calcium-activated potassium
1G5HC	405	1.95	mitochondrial DNA
1G60B	228	1.74	adenine-specific methyltransferase
1G61B	225	1.3	translation initiation
1G66A	207	0.9	acetyl xylan
1G6GA	127	1.6	protein kinase
1G6XA	58	0.86	pancreatic trypsin
1G8EA	98	1.8	flagellar transcriptional
1G8MA	590	1.75	aicar transformylase-imp
1GA6A	369	1	serine-carboxyl proteinase
1GA8A	278	2	galactosyl transferase
1GCIA	269	0.78	subtilisin
1GCQC	69	1.68	vav proto-oncogene
1GD2I	40	2	transcription factor
1GK4C	70	2.3	vimentin
1GK7A	39	1.4	vimentin
1GK8A	469	1.4	ribulose-1,5 bisphosphate
1GK8I	126	1.4	ribulose bisphosphate
1GK9A	208	1.3	penicillin g
1GKMA	507	1	histidine ammonia-lyase
1GKPE	458	1.29	hydantoinase
1GL2B	60	1.9	syntaxin 7
1GL2C	60	1.9	vesicle transport
1GL4A	273	2	nidogen-1
1GL4B	89	2	basement membrane-specific
1GMLA	154	2.2	t-complex protein
1GMWD	138	1.5	uree
1GMXA	108	1.1	glpe protein
1GNYA	153	1.63	xylanase 10c
1GO4G	100	2.05	mad1 (mitotic
1GP0A	133	1.4	cation-independent mannose-6-phosphate
1GPPA	217	1.35	endonuclease pi-scei
1GPQB	128	1.6	inhibitor of
1GQ1B	559	1.4	cytochrome cd1
1GQPA	180	2.2	doc1/apc10
1GR3A	132	2	collagen x
1GTZB	149	1.6	3-dehydroquinate dehydratase
1GU2A	124	1.19	cytochrome c
1GUQA	347	1.8	galactose-1-phosphate uridylyltransferase
1GVDA	52	1.45	myb proto-oncogene
1GVEB	301	1.38	aflatoxin b1
1GVNC	85	1.95	epsilon
1GVPA	87	1.6	gene v
1GWEA	498	0.88	catalase
1GWMA	153	1.15	non-catalytic protein
1GXMB	332	1.32	pectate lyase
1GXRB	324	1.65	transducin-like enhancer
1GXUA	88	1.27	hydrogenase maturation
1GXYB	223	1.71	t-cell ecto-adp-ribosyltransferase
1GY6B	123	1.6	nuclear transport
1GYXB	76	1.35	hypothetical protein
1GZ8A	291	1.3	cell division
1GZRB	28	2	insulin-like growth
1GZSB	165	2.3	sope
1H03Q	125	1.7	complement decay-accelerating
1H0HL	214	1.8	formate dehydrogenase
1H16A	759	1.53	formate acetyltransferase
1H1NA	305	1.12	endo type
1H2CA	124	1.6	matrix protein
1H3LA	75	2.37	RNA polymerase
1H3OA	49	2.3	transcription initiation
1H3OB	74	2.3	transcription initiation
1H41B	701	1.5	alpha-glucuronidase
1H4AX	173	1.15	gamma crystallin
1H4XB	111	1.16	anti-sigma f
1H64Z	71	1.9	snrnp sm-like
1H6HA	143	1.7	neutrophil cytosol
1H72C	296	1.8	homoserine kinase
1H7CA	103	1.8	tubulin-specific chaperone
1H7EA	245	1.83	3-deoxy-manno-octulosonate cytidylyltransferase
1H8EH	89	2	bovine mitochondrial
1H8PA	88	1.82	seminal plasma
1H8UA	115	1.8	eosinophil granule
1H97A	147	1.17	globin-3
1HBKA	89	2	acyl-coa binding
1HBNA	547	1.16	methyl-coenzyme m
1HBNF	247	1.16	methyl-coenzyme m
1HCRA	52	2.3	protein (hin
1HDKA	139	1.8	eosinophil lysophospholipase
1HDOA	205	1.15	biliverdin ix
1HFES	88	1.6	protein (fe-only
1HFOF	113	1.65	migration inhibitory
1HL6B	137	2.5	mago nashi
1HLQC	74	1.45	high-potential iron-sulfur
1HMCA	148	2.5	human macrophage
1HNJA	317	1.46	beta-ketoacyl-acyl carrier
1HQ1A	76	1.52	signal recognition
1HQZ4	137	2.1	actin-binding protein
1HT6A	404	1.5	alpha-amylase isozyme
1HTRP	43	1.62	progastricsin (pro
1HW7A	229	2.2	heat shock
1HX0A	496	1.38	alpha amylase
1HXAA	528	2.32	5-epi-aristolochene synthase
1HXRB	115	1.65	guanine nucleotide
1HY5A	120	2.25	yersinia pestis
1HZTA	153	1.45	isopentenyl diphosphate
1I07A	59	1.8	epidermal growth
1I0VA	104	1.23	guanyl-specific ribonuclease
1I12D	157	1.3	glucosamine-phosphate n-acetyltransferase
1I1JB	104	1.39	melanoma derived
1I1KC	298	2.1	branched-chain amino
1I1WA	303	0.89	endo-1,4-beta-xylanase
1I24A	392	1.2	sulfolipid biosynthesis
1I27A	73	1.02	transcription factor
1I2HA	138	1.8	psd-zip45(homer-1c/vesl-1l)
1I2TA	61	1.04	hyd protein
1I4DA	188	2.5	arfaptin 2
1I4UA	181	1.15	crustacyanin
1I5NB	125	2.14	chemotaxis protein
1I71A	83	1.45	apolipoprotein(a)
1I7EA	237	1.95	tubby protein
1I7NB	308	1.9	synapsin ii
1I7WD	60	2	epithelial-cadherin
1I8NA	89	2.2	anti-platelet protein
1I9SA	189	1.65	mrna capping
1IAKA	182	1.9	mhc class
1IARB	188	2.3	protein (interleukin-4
1IAZA	175	1.9	equinatoxin ii
1ICFI	65	2	protein (invariant
1IDPA	147	1.45	scytalone dehydratase
1IFCA	131	1.19	intestinal fatty
1IFRA	113	1.4	lamin a/c
1IGQA	54	1.7	transcriptional repressor
1IJYA	122	1.35	frizzled homolog
1IK7A	52	2.3	probable serine/threonine-protein
1ILR1	145	2.1	interleukin-1 receptor
1IM3P	95	2.2	cytomegalovirus protein
1IMJA	208	2.2	ccg1-interacting factor
1INLA	285	1.5	spermidine synthase
1IO0A	166	1.45	tropomodulin
1IOOA	196	1.55	sf11-rnase
1IQ4B	179	1.8	50s ribosomal
1IQZA	81	0.92	ferredoxin
1IRQA	48	1.5	omega transcriptional
1IS1A	185	2.2	ribosome recycling
1ISIA	250	2.1	bone marrow
1ISUA	62	1.5	high potential
1IT2B	146	1.6	hemoglobin
1ITVA	195	1.95	mmp9
1ITXA	419	1.1	glycosyl hydrolase
1IX9A	205	0.9	superoxide dismutase
1IXLA	130	1.94	hypothetical protein
1J0PA	108	0.91	cytochrome c3
1J2LA	68	1.7	disintegrin triflavin
1J3AA	129	1.6	50s ribosomal
1J7DA	140	1.85	mms2
1J98A	154	1.2	autoinducer-2 production
1J9BA	138	1.26	arsenate reductase
1JB0C	80	2.5	photosystem i
1JB0E	69	2.5	photosystem 1
1JB0I	38	2.5	photosystem 1
1JB0J	41	2.5	photosystem 1
1JB0M	31	2.5	photosystem 1
1JB0X	29	2.5	photosystem i
1JBEA	126	1.08	chemotaxis protein
1JC4D	145	2	methylmalonyl-coa epimerase
1JCDC	50	1.3	major outer
1JDHB	38	1.9	htcf-4
1JEKA	40	1.5	env polyprotein
1JEKB	34	1.5	env polyprotein
1JERA	110	1.6	cucumber stellacyanin
1JF8A	130	1.12	arsenate reductase
1JFBA	399	1	nitric-oxide reductase
1JG1A	216	1.2	protein-l-isoaspartate o-methyltransferase
1JH6A	181	1.8	cyclic phosphodiesterase
1JHGA	101	1.3	trp operon
1JI7C	85	1.45	ets-related protein
1JIFB	122	1.6	bleomycin-binding protein
1JIXA	351	1.65	DNA beta-glucosyltransferase
1JKGA	139	1.9	p15
1JKVF	266	1.39	pseudocatalase
1JLYB	299	2.2	agglutinin
1JM1A	202	1.11	rieske iron-sulfur
1JMVA	140	1.85	universal stress
1JNRD	149	1.6	adenylylsulfate reductase
1JO0B	96	1.37	hypothetical protein
1JO8A	58	1.3	actin binding
1JR7A	306	2	hypothetical 37.4
1JR8B	105	1.5	erv2 protein,
1JS3B	464	2.25	dopa decarboxylase
1JSUC	69	2.3	p27
1JT2A	255	1.8	protein (endo-1,4-beta-xylanase
1JUQD	159	2.2	adp-ribosylation factor
1JW9B	240	1.7	molybdopterin biosynthesis
1JX6A	338	1.5	luxp protein
1JXOB	264	2.3	postsynaptic density
1JY2N	43	1.4	fibrinogen alpha
1JY2O	51	1.4	fibrinogen beta
1JY2P	44	1.4	fibrinogen gamma-b
1JY5A	203	2.05	calseprrp
1JYKA	229	1.5	ctp
1JYOD	130	1.9	sicp
1JZTB	243	1.94	hypothetical 27.5
1K0DB	231	2.2	ure2 protein
1K1FE	65	2.2	breakpoint cluster
1K3IA	651	1.4	galactose oxidase
1K3XA	253	1.25	endonuclease viii
1K4IA	216	0.98	3,4-dihydroxy-2-butanone 4-phosphate
1K4ZA	157	2.3	adenylyl cyclase-associated
1K52A	72	1.8	protein l
1K55A	245	1.39	beta lactamase
1K5CA	333	0.96	endopolygalacturonase
1K5NA	276	1.09	major histocompatibility
1K5NB	100	1.09	beta-2-microglobulin, light
1K61D	58	2.1	mating-type protein
1K66B	149	1.75	phytochrome response
1K78I	58	2.25	paired box
1K7CA	233	1.12	rhamnogalacturonan acetylesterase
1K94A	165	1.7	grancalcin
1KAFA	108	1.6	transcription regulatory
1KBAA	66	2.3	kappa-bungarotoxin
1KCFB	228	2.3	hypothetical 30.2
1KD8B	35	1.9	gcn4 acid
1KGDA	175	1.31	peripheral plasma
1KHXA	203	1.8	smad2
1KJQB	385	1.05	phosphoribosylglycinamide formyltransferase
1KL9A	168	1.9	eukaryotic translation
1KLLA	128	1.5	mitomycin-binding protein
1KLXA	133	1.95	cysteine rich
1KMQA	177	1.55	transforming protein
1KMVA	185	1.05	dihydrofolate reductase
1KN1A	160	2.2	allophycocyanin
1KNGA	144	1.14	thiol
1KNMA	129	1.2	endo-1,4-beta-xylanase a
1KNQB	171	2	gluconate kinase
1KP6A	79	1.8	protein (toxin)
1KQ1W	61	1.55	host factor
1KQ3A	364	1.5	glycerol dehydrogenase
1KQ6A	140	1.18	neutrophil cytosol
1KQPA	271	1.03	nh(3)-dependent nad(+)
1KT7A	175	1.27	plasma retinol-binding
1KTHA	58	0.95	collagen alpha
1KVEA	63	1.8	smk toxin
1KVEB	77	1.8	smk toxin
1KW4A	70	1.75	polyhomeotic
1KWFA	363	0.94	endoglucanase a
1KWIA	85	2.19	protegrin-3 precursor
1KYFA	247	1.22	alpha-adaptin c
1KZLA	202	2.1	riboflavin synthase
1KZQA	253	1.7	major surface
1L2HA	144	1.54	interleukin 1-beta
1L2UA	224	2.5	orotidine 5-phosphate
1L3PA	102	1.98	pollen allergen
1L4IB	189	2.2	sfae protein
1L5PC	93	2.2	ferredoxin
1L6PA	121	1.65	thiol
1L8RA	101	1.65	dachshund
1L9LA	74	0.92	granulysin
1LBUA	213	1.8	muramoyl-pentapeptide carboxypeptidase
1LC5A	355	1.46	l-threonine-o-3-phosphate decarboxylase
1LCSB	205	2.5	feline leukemia
1LDDA	74	2	anaphase promoting
1LGHK	43	2.4	light harvesting
1LIHA	160	2.2	aspartate receptor
1LKEA	157	1.9	diga16
1LKKA	105	1	human p56
1LM8C	88	1.85	elongin c
1LNIA	96	1	guanyl-specific ribonuclease
1LO7A	140	1.5	4-hydroxybenzoyl-coa thioesterase
1LPBA	85	2.46	colipase
1LQTA	452	1.05	fpra
1LQVB	173	1.6	endothelial protein
1LR7A	73	1.5	follistatin
1LSHB	174	1.9	lipovitellin (lv-2)
1LSLA	113	1.9	thrombospondin 1
1LSTA	239	1.8	lysine, arginine,
1LTZA	274	1.4	phenylalanine-4-hydroxylase
1LU0B	29	1.03	trypsin inhibitor
1LU4A	134	1.12	soluble secreted
1LUCA	326	1.5	bacterial luciferase
1LUGA	259	0.95	carbonic anhydrase
1LUZB	83	1.8	protein k3
1LVBA	214	2.2	catalytic domain
1LWBA	122	1.05	putative secreted
1LY2A	130	1.8	complement receptor
1LYVA	283	1.36	protein-tyrosine phosphatase
1M0DA	129	1.9	endodeoxyribonuclease i
1M0KA	222	1.43	bacteriorhodopsin
1M15A	356	1.2	arginine kinase
1M1EB	65	2.1	icat
1M1FB	105	1.4	kid toxin
1M1QA	90	0.97	small tetraheme
1M2DA	101	1.05	[2fe-2s] ferredoxin
1M2XA	219	1.5	class b
1M3SA	181	1.95	hypothetical protein
1M40A	263	0.85	beta-lactamase tem
1M45B	25	1.65	iq2 motif
1M4IA	181	1.5	aminoglycoside 2-n-acetyltransferase
1M4LA	307	1.25	carboxypeptidase a
1M4RA	142	2	interleukin-22
1M56C	265	2.3	cytochrome c
1M56D	42	2.3	cytochrome c
1M5Q2	127	2	small nuclear
1M70A	190	1.25	cytochrome c4
1M8AB	61	1.7	small inducible
1M93A	46	1.65	serine proteinase
1M93C	31	1.65	serine proteinase
1M9ZA	105	1.05	tgf-beta receptor
1MAIA	119	1.9	phospholipase c
1MB3A	117	1.41	cell division
1MBYA	75	2	serine/threonine kinase
1MC2A	122	0.85	acutohaemonlysin
1MDOA	365	1.7	arnb aminotransferase
1ME4A	215	1.2	cruzipain
1MF7A	194	1.25	integrin alpha
1MFMA	153	1.02	protein (copper,Zinc
1MFTB	51	2.5	four-helix bundle
1MG7B	352	1.55	early switch
1MGTA	169	1.8	protein (o6-methylguanine-DNA
1MHMB	54	2.3	s-adenosylmethionine decarboxylase
1MIDA	91	1.71	nonspecific lipid-transfer
1MIJA	139	2.05	protein prospero
1MJ4A	79	1.2	sulfite oxidase
1MJ5A	297	0.95	1,3,4,6-tetrachloro-1,4-cyclohexadiene hydrolase
1MJUH	212	1.22	immunoglobulin ms6-12
1MJUL	219	1.22	immunoglobulin ms6-12
1MKFB	371	2.1	m3
1MKKA	93	1.32	vascular endothelial
1MKYA	407	1.9	probable gtp-binding
1MMLA	251	1.8	mmlv reverse
1MN8D	97	1	core protein
1MNMB	81	2.25	protein (mcm1
1MOFA	53	1.7	moloney murine
1MOWG	233	2.4	chimera of
1MOXC	49	2.5	transforming growth
1MSKA	327	1.8	cobalamin-dependent methionine
1MSPB	122	2.5	major sperm
1MUNA	225	1.2	adenine glycosylase
1MVFE	44	1.65	pemi-like protein
1MVLA	173	2	ppc decarboxylase
1MWPA	96	1.8	amyloid a4
1MWQA	100	0.99	hypothetical protein
1MXEE	25	1.7	target sequence
1MXRB	339	1.42	ribonucleotide reductase
1MY7A	107	1.49	nf-kappab p65
1MZ9A	45	1.7	cartilage oligomeric
1MZGB	143	2	sufe protein
1MZWB	31	2	u4/u6 snrnp
1N0QB	93	1.26	3 ankyrin
1N0WB	33	1.7	breast cancer
1N12C	136	1.87	mature fimbrial
1N1FA	153	1.95	interleukin-19
1N1JA	87	1.67	nf-yb
1N1JB	78	1.67	nf-yc
1N2FA	142	2.01	organic hydroperoxide
1N4WA	498	0.92	cholesterol oxidase
1N62E	796	1.09	carbon monoxide
1N62F	286	1.09	carbon monoxide
1N67A	332	1.9	clumping factor
1N6JG	26	2.2	calcineurin-binding protein
1N7HB	334	1.8	gdp-d-mannose-4,6-dehydratase
1N7OA	721	1.5	hyaluronidase
1N7SA	63	1.45	vesicle-associated membrane
1N7SB	68	1.45	syntaxin 1a
1N7SD	66	1.45	snap-25a
1N81A	186	2.1	plasmodium falciparum
1NC7C	116	1.55	hypothetical protein
1NCQD	40	2.5	coat protein
1NEZH	120	2.1	t-cell surface
1NF8A	207	1.6	phenazine biosynthesis
1NFPA	228	1.6	luxf gene
1NH2C	50	1.9	transcription initiation
1NH9A	80	2	DNA-binding protein
1NKDA	59	1.09	rop
1NKIA	134	0.95	probable fosfomycin
1NKZF	41	2	light-harvesting protein
1NLQD	94	1.5	nucleoplasmin-like protein
1NLSA	237	0.94	concanavalin a
1NMLA	316	2.2	di-haem cytochrome
1NNXA	93	1.45	protein ygiw
1NO1C	67	2.4	replisome organizer
1NOFA	383	1.42	xylanase
1NOWA	480	2.2	beta-hexosaminidase beta
1NOXA	200	1.59	nadh oxidase
1NP6B	169	1.9	molybdopterin-guanine dinucleotide
1NPIA	61	1.16	toxin vii
1NQJB	114	1	class 1
1NQUD	154	1.75	6,7-dimethyl-8-ribityllumazine synthase
1NR4A	67	1.72	thymus and
1NRGA	213	1.95	pyridoxine 5-phosphate
1NRVB	100	1.65	growth factor
1NTVA	152	1.5	disabled homolog
1NU4A	91	1.8	u1a RNA
1NUYA	328	1.3	fructose-1,6-bisphosphatase
1NWAA	168	1.5	peptide methionine
1NWWA	145	1.2	limonene-1,2-epoxide hydrolase
1NWZA	125	0.82	photoactive yellow
1NXMA	194	1.3	dtdp-6-deoxy-d-xylo-4-hexulose 3,5-epimerase
1NYCA	111	1.4	cysteine protease
1NYKA	156	1.31	rieske iron-sulfur
1NZ0A	109	1.2	ribonuclease p
1NZIA	155	1.5	complement c1s
1O04G	494	1.42	aldehyde dehydrogenase,
1O3UA	120	1.75	conserved hypothetical
1O4YA	270	1.48	beta-agarase a
1O50A	141	1.87	cbs domain-containing
1O58B	285	1.8	o-acetylserine sulfhydrylase
1O63B	200	2	atp phosphoribosyltransferase
1O6AA	87	1.85	putative flagellar
1O6UC	64	2.05	sec14-like protein
1O6VB	460	1.5	internalin a
1O7IB	114	1.2	single stranded
1O7JC	325	1	l-asparaginase
1O7QA	287	1.3	n-acetyllactosaminide alpha-1,3-
1O7ZA	60	1.92	small inducible
1O82D	70	1.46	peptide antibiotic
1O8XA	143	1.3	tryparedoxin
1O9GA	249	1.5	rrna methyltransferase
1O9WA	169	1.65	f17a-g fimbrial
1OA8A	128	1.7	ataxin-1
1OAIA	59	1	nuclear RNA
1OB9A	124	2	holliday junction
1OC0B	37	2.28	vitronectin
1OC7A	364	1.11	cellobiohydrolase ii
1OD3A	131	1	putative xylanase
1OD6A	155	1.5	phosphopantetheine adenylyltransferase
1ODMA	329	1.15	isopenicillin n
1OF8B	344	1.5	phospho-2-dehydro-3-deoxyheptonate aldolase,
1OFWB	292	1.5	nine-heme cytochrome
1OH4A	174	1.35	beta-mannosidase
1OHEA	338	2.2	cdc14b2 phosphatase
1OI0A	108	1.5	hypothetical protein
1OI7A	270	1.23	succinyl-coa synthetase
1OIHD	244	1.89	putative alkylsulfatase
1OJ5A	105	2.2	steroid receptor
1OJHL	50	1.8	nbla
1OK0A	74	0.93	alpha-amylase inhibitor
1OKOA	121	1.6	pa-i galactophilic
1OKSA	53	1.8	RNA polymerase
1OLLA	188	1.93	nk receptor
1OMZA	253	2.1	alpha-1,4-n-acetylhexosaminyltransferase extl2
1OOHB	126	1.25	odorant binding
1OOTA	58	1.39	hypothetical 40.4
1OPDA	85	1.5	histidine-containing protein
1OQJB	89	1.55	glucocorticoid modulatory
1OQVA	171	1.3	toxin-coregulated pilus
1OR7F	64	2	sigma-e factor
1ORJD	125	2.25	flagellar protein
1ORUA	182	1.8	yuad protein
1ORYB	40	2.45	flagellin
1OSYB	112	1.7	immunomodulatory protein
1OTFA	59	1.9	4-oxalocrotonate tautomerase
1OTKB	244	2	phenylacetic acid
1OU0A	190	2.1	precorrin-8x methylmutase
1OUWD	151	1.37	lectin
1OW1A	167	1.8	smart/hdac1 associated
1OWFB	94	1.95	integration host
1OXKE	156	2.1	ypd1p
1OZ2A	324	1.55	lethal(3)malignant brain
1P0ZJ	131	1.6	sensor kinase
1P1JB	516	1.7	inositol-3-phosphate synthase
1P1MA	405	1.5	hypothetical protein
1P1XA	250	0.99	deoxyribose-phosphate aldolase
1P28A	119	1.7	pheromone binding
1P3QR	36	1.7	vacuolar protein
1P4XA	250	2.2	staphylococcal accessory
1P57A	110	1.75	serine protease
1P5UC	130	1.99	f1 capsule
1P5ZB	229	1.6	deoxycytidine kinase
1P6OB	161	1.14	cytosine deaminase
1P9GA	41	0.84	eafp 2
1P9IA	29	1.17	cortexillin i/gcn4
1PA2A	306	1.45	peroxidase
1PBJA	120	1.4	hypothetical protein
1PBYC	79	1.7	quinohemoprotein amine
1PE9A	361	1.6	pectate lyase
1PFBA	55	1.4	polycomb protein
1PI1A	185	2	mob1a
1PK3C	78	1.85	sex comb
1PLCA	99	1.33	plastocyanin
1PM4C	117	1.75	ypm
1PMHX	183	1.06	beta-1,4-mannanase
1PN4C	247	2.35	peroxisomal hydratase-dehydrogenase-epimerase
1POCA	134	2	phospholipase a2
1PP0A	191	1.42	volvatoxin a2
1PP7U	114	2.45	39 kda
1PPJJ	32	2.1	ubiquinol-cytochrome c
1PQ5A	224	0.85	trypsin
1PQ9D	219	2.1	oxysterols receptor
1PQHB	115	1.29	aspartate 1-decarboxylase
1PRZA	252	1.8	ribosomal large
1PSRB	100	1.05	psoriasin
1PTQA	50	1.95	protein kinase
1PV5A	261	1.75	hypothetical protein
1PWGA	345	1.07	d-alanyl-d-alanine carboxypeptidase
1PYAE	81	2.5	pyruvoyl-dependent histidine
1PYBD	107	2.5	methionyl-trna synthetase
1PYOB	98	1.65	caspase-2
1PZ4A	113	1.35	sterol carrier
1PZXA	277	2	hypothetical protein
1Q08A	94	1.9	zn(ii)-responsive regulator
1Q0QA	398	1.9	1-deoxy-d-xylulose 5-phosphate
1Q1FA	148	1.5	neuroglobin
1Q33A	292	1.81	adp-ribose pyrophosphatase
1Q35A	317	1.2	iron binding
1Q40A	165	1.95	mrna transport
1Q4UA	140	1.6	thioesterase
1Q5YD	80	1.4	nickel responsive
1Q6OB	215	1.2	3-keto-l-gulonate 6-phosphate
1Q7LC	190	1.4	aminoacylase-1
1Q8BA	93	1.9	protein yjcs
1Q8CA	132	2	hypothetical protein
1Q8DA	100	1.8	gdnf family
1Q9BA	43	1.5	hevein
1QADA	104	1.8	pi3-kinase p85
1QAUA	112	1.25	neuronal nitric
1QB5D	99	1.9	protein (heat
1QBZB	114	1.47	protein (siv
1QCAA	211	2.2	type iii
1QCSA	195	1.9	n-ethylmaleimide sensitive
1QCXA	359	1.7	pectin lyase
1QDDA	144	1.3	lithostathine
1QFOC	114	1.85	protein (sialoadhesin)
1QFTB	169	1.25	protein (female-specific
1QGKB	44	2.5	protein (importin
1QGQA	238	1.5	protein (spore
1QHHD	96	2.5	protein (pcra
1QHVA	195	1.51	protein (adenovirus
1QHWA	300	2.2	protein (purple
1QIPD	183	1.72	protein (lactoylglutathione
1QL0B	241	1.1	nuclease
1QLWB	317	1.09	esterase
1QMPB	121	2	spo0a
1QNRA	344	1.4	endo-1,4-b-d-mannanase
1QOPA	265	1.4	tryptophan synthase
1QOPB	390	1.4	tryptophan synthase
1QQ5B	245	1.52	protein (l-2-haloacid
1QQFA	277	1.45	protein (complement
1QQP4	46	1.9	protein (genome
1QR0A	228	1.9	4-phosphopantetheinyl transferase
1QRVA	73	2.2	high mobility
1QSAA	618	1.65	protein (soluble
1QSDB	102	2.2	protein (beta-tubulin
1QTNB	90	1.2	caspase-8
1QTWA	285	1.02	endonuclease iv
1QV1A	187	1.1	obelin
1QVEA	126	1.54	fimbrial protein
1QVYA	138	1.6	rho gdp-dissociation
1QVZA	236	1.85	ydr533c protein
1QW2A	102	1.5	conserved hypothetical
1QWYA	234	1.3	peptidoglycan hydrolase
1QWZA	235	1.75	npqtn specific
1QYSA	92	2.5	top7
1QZMA	94	1.9	atp-dependent protease
1QZQB	437	2.4	tyrosyl-DNA phosphodiesterase
1R0UA	142	1.75	protein ywib
1R1QA	97	1.8	grb2-related adaptor
1R1UA	94	2	repressor protein
1R26A	113	1.4	thioredoxin
1R29A	122	1.3	b-cell lymphoma
1R2QA	170	1.05	ras-related protein
1R45D	200	1.57	mono-adp-ribosyltransferase c3
1R4PA	281	1.77	shiga-like toxin
1R4VA	151	1.9	hypothetical protein
1R6DA	322	1.35	tdp-glucose-4,6-dehydratase
1R6JA	82	0.73	syntenin 1
1R75A	110	1.86	hypothetical protein
1R77A	99	1.75	cell wall
1R7AB	504	1.77	sucrose phosphorylase
1R7JA	90	1.47	conserved hypothetical
1R7LA	103	2	phage protein
1R7MA	223	2.25	intron-encoded endonuclease
1R8GA	352	2.15	hypothetical protein
1R8HF	83	1.9	regulatory protein
1R8NA	185	1.75	kunitz trypsin
1R8SA	160	1.46	adp-ribosylation factor
1R9LA	309	1.59	glycine betaine-binding
1R9WA	138	1.8	replication protein
1RA0A	423	1.12	cytosine deaminase
1RC9A	221	1.6	cysteine-rich secretory
1RCFA	169	1.4	flavodoxin
1REWC	86	1.86	bone morphogenetic
1RG8A	141	1.1	heparin-binding growth
1RH6B	52	1.7	excisionase
1RHFB	176	1.96	tyrosine-protein kinase
1RHSA	293	1.36	sulfur-substituted rhodanese
1RJUV	36	1.44	metallothionein
1RK8C	33	1.9	within the
1RKIB	97	1.6	hypothetical protein
1RLWA	126	2.4	phospholipase a2
1RMDA	116	2.1	rag1
1RO2A	210	1.6	hypothetical protein
1ROCA	155	1.5	anti-silencing protein
1RREE	191	1.75	atp-dependent protease
1RSSA	140	1.9	ribosomal protein
1RTQA	291	0.95	bacterial leucyl
1RTTA	174	1.28	conserved hypothetical
1RUTX	157	1.3	fusion protein
1RW1A	114	1.02	conserved hypothetical
1RWJA	81	1.7	cytochrome c
1RY9D	133	1.82	surface presentation
1RYLB	149	1.6	hypothetical protein
1RYQA	64	1.38	DNA-directed RNA
1RZ4A	213	2.1	eukaryotic translation
1S0PA	176	1.4	adenylyl cyclase-associated
1S29A	92	1.6	la protein
1S35A	211	2.4	spectrin beta
1S3JB	141	2.25	yuso protein
1S5DA	218	1.75	cholera enterotoxin,
1S5NA	386	0.95	xylose isomerase
1S5PA	225	1.96	nad-dependent deacetylase
1S5UH	130	1.7	protein ybgc
1S6CA	167	2	kv4 potassium
1S7ZA	106	1.83	gene 0.3
1S99A	186	1.65	ykof
1S9UA	201	1.38	putative component
1SAUA	114	1.12	sulfite reductase,
1SBQB	164	2.2	5,10-methenyltetrahydrofolate synthetase
1SBYB	254	1.1	alcohol dehydrogenase
1SC6A	390	2.09	d-3-phosphoglycerate dehydrogenase
1SD4A	122	2	penicillinase repressor
1SDIA	213	1.65	hypothetical protein
1SENA	134	1.2	thioredoxin-like protein
1SFSA	213	1.07	hypothetical protein
1SFUB	70	2	34l protein
1SFXB	104	1.55	conserved hypothetical
1SG4C	250	1.3	3,2-trans-enoyl-coa isomerase,
1SHXB	138	2.1	ephrin-a5
1SJ1B	66	1.5	ferredoxin
1SJWA	142	1.35	nogalonic acid
1SKNP	74	2.5	DNA-binding domain
1SLUA	131	1.8	ecotin
1SMBA	149	1.55	17kd fetal
1SMOB	110	1.47	triggering receptor
1SO2D	365	2.4	cgmp-inhibited 3,5-cyclic
1SO7A	361	1.49	sialidase 2
1SPBP	71	2	subtilisin bpn
1SQ9A	378	1.9	antiviral protein
1SQWA	176	1.9	saccharomyces cerevisiae
1SR4C	154	2	cytolethal distending
1SRRA	119	1.9	sporulation response
1ST9A	137	1.5	thiol-disulfide oxidoreductase
1STMA	141	1.9	satellite panicum
1SU7A	633	1.12	carbon monoxide
1SVFB	38	1.4	protein (fusion
1SVFC	62	1.4	protein (fusion
1SVIA	182	1.95	gtp-binding protein
1SVPB	160	2	sindbis virus
1SX5A	244	1.5	type ii
1SYQB	25	2.42	talin 1
1SYXF	62	2.35	cd2 antigen
1T0BH	241	1.7	thua-like protein
1T0HA	96	1.97	voltage-gated calcium
1T0HB	187	1.97	voltage-gated calcium
1T0IB	177	2	ylr011wp
1T15A	211	1.85	breast cancer
1T1DA	100	1.51	protein (potassium
1T1JB	125	1.7	hypothetical protein
1T1VA	93	1.6	sh3 domain-binding
1T3UD	91	2.5	conserved hypothetical
1T3YA	131	1.15	coactosin-like protein
1T4OA	81	2.5	ribonuclease iii
1T4WA	196	2.1	c.Elegans p53
1T61A	223	1.5	type iv
1T6FA	37	1.47	geminin
1T6UA	117	1.3	superoxide dismutase
1T82D	136	1.7	hypothetical acetyltransferase
1T8KA	77	1.1	acyl carrier
1T92A	108	1.6	general secretion
1TAFA	68	2	tfiid tbp
1TC1B	186	1.41	protein (hypoxanthine
1TC3C	51	2.45	protein (tc3
1TCAA	317	1.55	lipase
1TG0A	66	0.97	myosin tail
1TGXC	60	1.55	gamma-cardiotoxin
1TH8A	132	2.4	anti-sigma f
1TH8B	115	2.4	anti-sigma f
1TIFA	76	1.8	translation initiation
1TIGA	88	2	translation initiation
1TKEA	224	1.46	threonyl-trna synthetase
1TL2A	235	2	protein (tachylectin-2)
1TO2I	63	1.3	chymotrypsin inhibitor
1TOJA	396	1.9	aspartate aminotransferase
1TP6A	126	1.5	hypothetical protein
1TQ5A	234	1.76	protein yhhw
1TQ8B	127	2.4	hypothetical protein
1TQGA	105	0.98	chemotaxis protein
1TQHA	242	1.63	carboxylesterase precursor
1TQJC	218	1.6	ribulose-phosphate 3-epimerase
1TS9A	98	1.7	ribonuclease p
1TT8A	164	1	chorismate-pyruvate lyase
1TU7A	208	1.5	glutathione s-transferase
1TUHA	131	1.85	hypothetical protein
1TUKA	67	1.12	nonspecific lipid-transfer
1TULA	102	2.2	tlp20
1TVDA	116	1.9	t cell
1TVGA	136	1.6	loc51668 protein
1TVXD	71	1.75	neutrophil activating
1TWFF	84	2.3	DNA-directed RNA
1TWFI	122	2.3	DNA-directed RNA
1TWFL	46	2.3	DNA-directed RNA
1TXJA	157	2	translationally controlled
1TXNA	259	1.7	coproporphyrinogen iii
1TXUA	254	2.35	rab5 gdp/gtp
1TY0B	207	1.75	putative exotoxin
1TZDB	242	2.2	inositol-trisphosphate 3-kinase
1U02A	229	1.92	trehalose-6-phosphate phosphatase
1U07A	90	1.13	tonb protein
1U0AD	214	1.64	beta-glucanase
1U2MC	143	2.3	histone-like protein
1U4GA	298	1.4	elastase
1U58A	222	1.9	mhc-i homolog
1U5FA	119	1.9	src-associated adaptor
1U5KA	242	2	hypothetical protein
1U69D	147	1.6	hypothetical protein
1U7GA	383	1.4	probable ammonium
1U7IA	134	1.4	hypothetical protein
1U7LA	364	1.75	vacuolar atp
1U83A	225	2.2	phosphosulfolactate synthase
1U9DB	122	1.7	hypothetical protein
1UADD	92	2.1	exocyst complex
1UAIA	223	1.2	polyguluronate lyase
1UASA	362	1.5	alpha-galactosidase
1UCDA	190	1.3	ribonuclease mc
1UCSA	64	0.62	antifreeze peptide
1UF5B	303	1.6	n-carbamyl-d-amino acid
1UFOD	238	1.6	hypothetical protein
1UFYA	121	0.96	chorismate mutase
1UG6A	426	0.99	beta-glycosidase
1UGIB	83	1.55	uracil-DNA glycosylase
1UI0A	192	1.5	uracil-DNA glycosylase
1UIXA	69	1.8	rho-associated kinase
1UJ8A	73	1.75	hypothetical protein
1UNQA	117	0.98	rac-alpha serine/threonine
1UOCA	263	2.3	pop2
1UOWA	156	1.04	synaptotagmin i
1UOYA	64	1.5	bubble protein
1URQC	68	2	synaptosomal-associated protein
1URRA	97	1.5	cg18505 protein
1URSA	366	1.45	maltose-binding protein
1US0A	313	0.66	aldose reductase
1USCB	178	1.24	putative styrene
1USEA	40	1.3	vasodilator-stimulated phosphoprotein
1USMA	77	1.2	hepatocyte nuclear
1UTGA	70	1.34	uteroglobin
1UUQA	410	1.5	mannosyl-oligosaccharide glucosidase
1UUZA	129	1.8	inhibitor of
1UV7B	74	1.7	general secretion
1UVQB	181	1.8	hla class
1UWCA	261	1.08	feruloyl esterase
1UWWB	179	1.4	endoglucanase
1UX6A	335	1.9	thrombospondin-1
1UZ3A	102	1.1	emsy protein
1UZKA	152	1.35	fibrillin-1
1V05A	96	1.43	filamin c
1V2ZA	106	1.8	circadian clock
1V4PA	151	1.45	alanyl-trna synthetase
1V5IB	76	1.5	ia-1=serine proteinase
1V6PA	62	0.87	cobrotoxin
1V76B	91	2	rnase p
1V7PC	193	1.9	integrin alpha-2
1V8DC	188	2.16	hypothetical protein
1V96A	146	1.75	hypothetical protein
1V9YB	103	1.32	heme pas
1VBWA	68	0.93	trypsin inhibitor
1VCCA	77	1.6	DNA topoisomerase
1VCLA	432	1.7	hemolytic lectin
1VF6D	48	2.1	maguk p55
1VGWE	213	2.35	4-diphosphocytidyl-2c-methyl-d-erythritol synthase
1VH5A	138	1.34	hypothetical protein
1VH6A	102	2.5	flagellar protein
1VHFA	101	1.54	periplasmic divalent
1VHTC	189	1.59	dephospho-coa kinase
1VHUA	192	1.34	hypothetical protein
1VI4A	162	1.87	regulator of
1VJNA	194	2	zn-dependent hydrolase
1VJQB	73	2.1	designed protein
1VK1A	232	1.2	conserved hypothetical
1VKED	101	1.56	carboxymuconolactone decarboxylase
1VKKA	137	1.35	glia maturation
1VL0A	281	2.05	dtdp-4-dehydrorhamnose reductase,
1VL7A	135	1.5	hypothetical protein
1VMGA	83	1.46	hypothetical protein
1VMHA	129	1.31	uncharacterized conserved
1VPMC	154	1.66	acyl-coa hydrolase
1VQ3D	84	1.9	phosphoribosylformylglycinamidine synthase,
1VQO1	56	2.2	50s ribosomal
1VQO2	46	2.2	50s ribosomal
1VQO3	92	2.2	50s ribosomal
1VQOG	29	2.2	acidic ribosomal
1VQOK	132	2.2	50s ribosomal
1VQOO	115	2.2	50s ribosomal
1VQOP	143	2.2	50s ribosomal
1VQOS	81	2.2	50s ribosomal
1VQOZ	73	2.2	50s ribosomal
1VQSD	110	1.5	hypothetical protein
1VR7A	120	1.2	s-adenosylmethionine decarboxylase
1VR9B	121	1.7	cbs domain
1VYIA	111	1.5	RNA polymerase
1VYKA	129	1.49	oxygen-evolving enhancer
1VYRA	363	0.9	pentaerythritol tetranitrate
1VZIA	125	1.15	desulfoferrodoxin
1VZJH	32	2.35	acetylcholinesterase
1W0HA	200	1.59	3-5 exonuclease
1W0NA	120	0.8	endo-1,4-beta-xylanase d
1W0UB	55	1.8	telomeric repeat
1W1DA	143	1.5	3-phosphoinositide dependent
1W1OA	479	1.7	cytokinin dehydrogenase
1W23A	360	1.08	phosphoserine aminotransferase
1W2LA	97	1.3	cytochrome oxidase
1W2WJ	191	1.75	5-methylthioribose-1-phosphate isomerase
1W4SA	146	1.55	polybromo 1
1W5QA	320	1.4	delta-aminolevulinic acid
1W66A	218	1.08	lipoyltransferase
1W6SB	72	1.2	methanol dehydrogenase
1W70A	60	1.46	neutrophil cytosol
1W7CA	737	1.23	lysyl oxidase
1W94A	155	2	probable brix-domain
1W98B	270	2.15	g1/s-specific cyclin
1W9AA	142	1.8	hypothetical protein
1W9HA	398	1.95	hypothetical protein
1W9MA	553	1.35	hydroxylamine reductase
1WC2A	180	1.2	endoglucanase
1WDCA	64	2	scallop myosin
1WDGB	74	2.06	e2 glycoprotein
1WHZA	70	1.52	hypothetical protein
1WK2A	84	2.5	hypothetical protein
1WKOA	165	1.8	terminal flower
1WKQB	155	1.17	guanine deaminase
1WL8A	187	1.45	gmp synthase
1WLZA	85	1.6	cap-binding protein
1WM3A	72	1.2	ubiquitin-like protein
1WMAA	275	1.24	carbonyl reductase
1WMGF	87	2.1	netrin receptor
1WMIA	88	2.3	hypothetical protein
1WMZD	140	1.7	lectin cel-i,
1WOCD	99	2	primosomal replication
1WOUA	119	1.8	thioredoxin -related
1WP5A	323	1.79	topoisomerase iv
1WPAA	107	1.5	occludin
1WPUB	147	1.48	hut operon
1WQ6A	59	2	aml1-eto
1WQJB	80	1.6	insulin-like growth
1WRIA	93	1.2	ferredoxin ii
1WT6D	63	1.6	myotonin-protein kinase
1WU3I	161	2.15	interferon beta
1WUIL	534	1.04	periplasmic [nife]
1WUIS	267	1.04	periplasmic [nife]
1WV9A	87	2	rhodanese homolog
1WW7A	160	1.9	galectin
1WWCA	105	1.9	protein (nt-3
1WWIA	148	1.58	hypothetical protein
1WWZB	157	1.75	hypothetical protein
1WY3A	35	0.95	villin
1WZ3B	84	1.8	autophagy 12b
1WZDA	209	1.35	heme oxygenase
1X0GD	104	2.5	isca
1X2IA	68	1.45	hef helicase/nuclease
1X3KA	152	1.64	hemoglobin component
1X46A	150	1.5	hemoglobin component
1X6IB	87	1.2	hypothetical protein
1X6OA	143	1.6	eukaryotic initiation
1X6ZA	119	0.78	fimbrial protein
1X82A	190	1.5	glucose-6-phosphate isomerase
1X8DD	104	1.8	hypothetical protein
1X8QA	184	0.85	nitrophorin 4
1X91A	149	1.5	invertase/pectin methylesterase
1X9DA	451	1.41	endoplasmic reticulum
1XAUA	104	1.8	b- and
1XDNA	265	1.2	RNA editing
1XE0A	108	1.7	nucleophosmin
1XEBF	145	2.35	hypothetical protein
1XEDC	105	1.9	polymeric-immunoglobulin receptor
1XERA	103	2	ferredoxin
1XG0B	67	0.97	phycoerythrin alpha-2
1XG0C	174	0.97	b-phycoerythrin beta
1XG5C	257	1.53	arpg836
1XG8A	108	2.1	hypothetical protein
1XIWF	63	1.9	t-cell surface
1XIYA	172	1.8	peroxiredoxin
1XJUA	156	1.07	lysozyme
1XK4A	87	1.8	calgranulin a
1XKPC	126	1.7	chaperone protein
1XL3A	202	2.2	secretion control
1XLQC	106	1.45	putidaredoxin
1XM8B	254	1.74	glyoxalase ii
1XMKA	79	0.97	double-stranded RNA-specific
1XMTA	95	1.15	putative acetyltransferase
1XODA	105	1.15	spred1
1XPJD	123	2.3	hypothetical protein
1XPPD	101	1.6	DNA-directed RNA
1XQAB	111	1.8	glyoxalase/bleomycin resistance
1XQOA	253	1.03	8-oxoguanine DNA
1XRXD	35	2.15	seqa protein
1XS1B	193	1.8	deoxycytidine triphosphate
1XSVA	106	1.7	hypothetical upf0122
1XT5A	135	1.15	variable region-containing
1XU1D	137	1.9	tumor necrosis
1XU1T	39	1.9	tumor necrosis
1XVSA	124	2.01	protein apag
1XVXA	311	1.53	yfua
1XWTA	404	1.3	endo-1,4-beta-xylanase
1Y0HA	101	1.6	hypothetical protein
1Y0NA	71	2	hypothetical upf0270
1Y2IE	109	2.3	hypothetical protein
1Y42X	371	1.95	tyrosyl-trna synthetase,
1Y43B	171	1.4	aspergillopepsin ii
1Y55X	120	1	avidin-related protein
1Y5MB	265	2.3	corticosteroid 11-beta-dehydrogenase,
1Y62D	56	2.45	conkunitzin-s1
1Y63A	168	1.7	lmaj004144aaa protein
1Y66C	44	1.65	engrailed homeodomain
1Y71B	112	1.95	kinase-associated protein
1Y7RA	133	1.7	hypothetical protein
1Y7TB	327	1.65	malate dehydrogenase
1Y7YB	66	1.69	c.Ahdi
1Y8XB	92	2.4	ubiquitin-activating enzyme
1Y93A	158	1.03	macrophage metalloelastase
1YA5T	89	2.44	telethonin
1YB0A	157	1.86	prophage lambdaba02,
1YBKB	52	1.45	tetrabrachion
1YBXB	92	1.8	conserved hypothetical
1YCCA	108	1.23	cytochrome c
1YD3A	90	1.6	uvrabc system
1YD7A	169	2.3	2-keto acid
1YDLA	71	2.3	general transcription
1YDXA	374	2.3	type i
1YFND	107	1.8	stringent starvation
1YFQA	342	1.1	cell cycle
1YFUA	174	1.9	3-hydroxyanthranilate-3,4-dioxygenase
1YG9A	330	1.3	aspartic protease
1YISA	421	2.4	adenylosuccinate lyase
1YJ7A	154	1.8	escj
1YK4A	52	0.69	rubredoxin
1YKSA	431	1.8	genome polyprotein
1YKWA	414	2	rubisco-like protein
1YLFA	117	2.5	rrf2 family
1YM0B	27	2.06	fibrinotic enzyme
1YMTA	235	1.2	steroidogenic factor
1YN9A	168	1.5	polynucleotide 5-phosphatase
1YODB	27	1.8	water-solublized phospholamban
1YOZA	113	2	hypothetical protein
1YPFA	295	1.8	gmp reductase
1YPHC	131	1.34	chymotrypsin a,
1YQHA	104	1.7	ig hypothetical
1YRBA	259	1.75	atp(gtp)binding protein
1YREA	183	2.15	hypothetical protein
1YSQA	181	1.75	hth-type transcriptional
1YU0A	376	1.56	major tropism
1YUZB	202	1.4	nigerythrin
1YW5A	177	1.6	peptidyl prolyl
1YYMS	26	2.2	f23, scorpion-toxin
1Z0PA	73	1.7	hypothetical protein
1Z27A	175	2.08	ookinete surface
1Z2UA	150	1.1	ubiquitin-conjugating enzyme
1Z3EB	67	1.5	DNA-directed RNA
1Z4RA	163	1.74	general control
1Z4VA	444	2.3	hemagglutinin-neuraminidase
1Z6MA	175	1.3	conserved hypothetical
1Z6OA	212	1.91	ferritin light
1Z7CA	161	2	chorionic somatomammotropin
1Z7KB	62	1.9	ovomucoid
1Z8HB	199	2.02	putative lipase
1Z91A	137	2.5	organic hydroperoxide
1Z96A	38	1.8	uba-domain protein
1Z9FA	89	2.3	single-strand binding
1Z9MB	105	2.4	gapa225
1Z9TA	240	1.54	hypothetical upf0124
1Z9WA	108	2.5	dihydroneopterin aldolase
1ZB1B	367	1.95	bro1 protein
1ZBA3	221	2	coat protein
1ZBFA	132	1.5	ribonuclease h-related
1ZCBA	318	2	g alpha
1ZCEA	146	1.3	hypothetical protein
1ZD8A	212	1.48	gtp
1ZEEA	363	2.31	hypothetical protein
1ZGKA	288	1.35	kelch-like ech-associated
1ZGZA	121	1.8	torcad operon
1ZHVA	134	1.5	hypothetical protein
1ZJRA	197	1.85	trna (guanosine-2-o-)-methyltransferase
1ZJZA	251	1.1	r-specific alcohol
1ZL0A	306	1.1	hypothetical protein
1ZLDA	103	1.65	ptr necrosis
1ZLHB	74	1.7	carboxypeptidase inhibitor
1ZMAA	118	1.25	bacterocin transport
1ZMED	70	2.5	proline utilization
1ZMIA	29	1.15	neutrophil defensin
1ZMMA	31	1.6	neutrophil defensin
1ZMTA	252	1.7	haloalcohol dehalogenase
1ZOQC	47	2.37	creb-binding protein
1ZPSB	128	1.7	phosphoribosyl-amp cyclohydrolase
1ZPVC	88	1.9	act domain
1ZR3A	186	1.66	histone macroh2a1.1
1ZRHA	263	2.1	heparan sulfate
1ZS4D	73	1.7	regulatory protein
1ZUUA	56	0.97	bzz1 protein
1ZUYA	58	1.39	myosin-5 isoform
1ZVAA	75	1.5	e2 glycoprotein
1ZVDA	373	2.1	smad ubiquitination
1ZVTA	245	1.7	topoisomerase iv
1ZW0H	66	1.8	type iii
1ZWXA	288	1.9	sphingomyelinase-c
1ZWYA	165	1.9	hypothetical upf0244
1ZX3A	86	2.5	hypothetical protein
1ZZKA	80	0.95	heterogeneous nuclear
1ZZWA	147	1.6	dual specificity
256BA	106	1.4	cytochrome b562
2A06H	66	2.1	ubiquinol-cytochrome c
2A0BA	118	1.57	hpt domain
2A0JA	146	2.5	pts system,
2A0MA	298	1.6	arginase superfamily
2A1LA	269	2.18	phosphatidylinositol transfer
2A25A	146	2.2	ubiquitin ligase
2A26A	48	1.2	calcyclin-binding protein
2A2KA	171	1.52	m-phase inducer
2A40B	260	1.8	deoxyribonuclease-1
2A5ZC	244	2.02	hypothetical protein
2A6CA	76	1.9	helix-turn-helix motif
2A6QD	58	2.05	antitoxin yefm
2A6SD	83	1.77	toxin yoeb
2A6ZA	222	1	emp47p (form2)
2A7KA	229	2.24	carb
2AA3A	316	2.05	l-lactate dehydrogenase
2ABKA	211	1.85	endonuclease iii
2ABSA	340	1.1	adenosine kinase
2ABWA	216	1.62	pdx2 protein
2ACAB	174	2.25	putative adenylate
2ACFD	179	1.4	replicase polyprotein
2AD7A	571	1.5	methanol dehydrogenase
2ADVB	28	2.24	glutaryl 7-
2AEBB	309	1.29	arginase 1
2AENA	164	1.6	outer capsid
2AG4B	164	1.8	ganglioside gm2
2AGKA	233	1.3	1-(5-phosphoribosyl)-5-[(5-phosphoribosylamino) methylideneamino]
2AH5A	210	1.74	cog0546
2AIBA	98	1.1	beta-elicitin cinnamomin
2AJ6A	120	1.63	hypothetical protein
2AJ7B	148	1.67	hypothetical protein
2AKFC	32	1.2	coronin-1a
2AMLB	361	1.5	sis domain
2ANUA	224	2.4	hypothetical protein
2ANXA	146	1.04	lysozyme
2AO9F	110	1.9	phage protein
2APLA	149	2.01	hypothetical protein
2APOB	55	1.95	ribosome biogenesis
2AQMA	154	1.1	superoxide dismutase
2AR5A	117	1.8	phosphoinositide 3-kinase
2ARCA	161	1.5	arabinose operon
2ARPA	105	2	inhibin beta
2AS9A	207	1.7	serine protease
2ASKB	101	1.55	artemin
2ATMA	324	2	hyaluronoglucosaminidase
2ATPD	112	2.4	t-cell surface
2ATRA	132	2.01	acetyltransferase, gnat
2AUAB	210	2.35	hypothetical protein
2AUWA	151	1.85	hypothetical protein
2AXIA	92	1.4	ubiquitin-protein ligase
2AXWB	134	1.05	drad invasin
2AYDA	76	1.6	wrky transcription
2AZWA	146	1.9	mutt/nudix family
2B06A	150	1.4	mutt/nudix family
2B0AA	186	1.45	hypothetical protein
2B18A	155	1.8	gtp-sensing transcriptional
2B1YA	101	1.8	hypothetical protein
2B4AA	116	2.42	bh3024
2B5GA	164	1.7	diamine acetyltransferase
2B5IB	196	2.3	interleukin-2 receptor
2B69A	312	1.21	udp-glucuronate decarboxylase
2B7JC	158	2.3	sco1 protein
2B7UA	251	1.6	charybdin
2B82A	211	1.25	class b
2B8MA	109	1.7	hypothetical protein
2B97A	70	0.75	hydrophobin ii
2B9DB	52	1.6	e7 protein
2B9SB	52	2.27	DNA topoisomerase
2BBAA	185	1.65	ephrin type-b
2BBRA	189	1.2	viral casp8
2BCXB	27	2	ryanodine receptor
2BDQB	210	2.3	copper homeostasis
2BE6D	29	2	voltage-dependent l-type
2BF6A	448	0.97	exo-alpha-sialidase
2BF9A	36	0.99	pancreatic hormone
2BFFA	392	1.46	2-oxoisovalerate dehydrogenase
2BH1X	68	2.4	general secretion
2BH4X	121	1.55	cytochrome c-550
2BHUA	580	1.1	maltooligosyltrehalose trehalohydrolase
2BI7A	383	2	udp-galactopyranose mutase
2BJ7B	138	2.1	nickel responsive
2BJDB	90	1.27	acylphosphatase
2BJIB	274	1.3	inositol-1(or 4)-monophosphatase
2BJNB	148	1.7	trafficking protein
2BK8A	97	1.69	titin heart
2BK9A	153	1.2	cg9734-pa
2BKFA	86	1.56	zinc-finger protein
2BKMB	128	1.5	truncated hemoglobin
2BKRA	211	1.9	sentrin-specific protease
2BKYY	86	1.7	/DNA/RNA$-binding protein
2BL0A	63	1.75	major plasmodial
2BL8B	81	1.6	enterocine a
2BLAA	81	2.5	dihydrofolate reductase-thymidylate
2BLFB	81	1.8	sulfite\
2BNLF	129	2	modulator protein
2BO9B	217	1.6	human latexin
2BOPA	85	1.7	protein (e2)
2BOUA	137	1.9	egf-like module
2BQ4A	114	1.68	basic cytochrome
2BS2F	254	1.78	quinol-fumarate reductase
2BSYA	249	1.5	deoxyuridine 5-triphosphate
2BT6B	104	1.5	adrenodoxin 1
2BT9C	88	0.94	lectin
2BTIA	58	2	carbon storage
2BU3B	204	1.4	alr0975 protein
2BUEA	179	1.7	aac(6)-ib
2BV2A	83	1.55	ciona betagamma-crystallin
2BW3B	84	2	transposase
2BW4A	334	0.9	copper-containing nitrite
2BWQA	122	1.41	regulating synaptic
2BZ6L	53	1.6	blood coagulation
2BZVA	146	1.15	fiber protein
2BZWB	27	2.3	bcl2-antagonist of
2BZYB	62	2.5	crk-like protein
2C0HA	353	1.6	mannan endo-1,4-beta-mannosidase
2C1MB	46	2.2	nucleoporin 50
2C29F	326	1.81	dihydroflavonol 4-reductase
2C2JA	165	2.05	DNA-binding stress
2C2UA	178	1.1	DNA-binding stress
2C3AA	252	2.5	glycoprotein d
2C3HH	92	2.24	alpha-amylase g-6
2C3VB	94	1.39	alpha-amylase g-6
2C5KT	89	2.05	t-snare affecting
2C5SA	372	2.5	probable thiamine
2C60A	85	1.25	human mitogen-activated
2C6UA	122	1.6	clec1b protein
2C71A	205	1.05	glycoside hydrolase,
2C7NE	48	2.1	rab guanine
2C9LZ	62	2.25	bzlf1 trans-activator
2CA5A	62	2.1	mxih
2CAKA	154	1.27	rusticyanin
2CARB	194	1.09	inosine triphosphate
2CB8A	86	1.4	acyl-coa-binding protein
2CB9A	212	1.8	fengycin synthetase
2CBPA	96	1.8	cucumber basic
2CCVA	99	1.3	helix pomatia
2CDOC	136	1.64	beta-agarase 1
2CE0A	99	1.24	cytochrome c6
2CF5A	352	2	cinnamyl alcohol
2CG7A	90	1.2	fibronectin
2CHHA	113	1	protein rsc3288
2CHPA	148	2	metalloregulation DNA-binding
2CI1A	275	1.08	ng, ng-dimethylarginine
2CISA	288	1.62	glucose-6-phosphate 1-epimerase
2CJSC	54	1.78	regulating synaptic
2CKKA	120	1.45	kin17
2CKWA	487	2.3	RNA-directed RNA
2CKXA	83	1.9	telomere binding
2CLBA	169	2.4	dps-like protein
2CMPA	56	1.58	terminase small
2CNQA	301	1	phosphoribosylaminoimidazole-succinocarboxamide synthase
2CO3B	135	1.78	safa pilus
2COQA	108	2.1	new antigen
2COVI	88	1.25	beta-1,3-xylanase
2CPGA	43	1.6	transcriptional repressor
2CS7C	54	1.2	pneumococcal histidine
2CVDA	198	1.45	glutathione-requiring prostaglandin
2CVIA	83	1.5	75aa long
2CW9A	182	1.9	translocase of
2CWRA	97	1.7	chitinase
2CWSA	227	1	alginate lyase
2CWZD	137	1.85	thioesterase family
2CX7A	129	1.75	sterol carrier
2CXYA	114	1.6	baf250b subunit
2CYJA	118	1.5	hypothetical protein
2CZQA	205	1.05	cutinase-like protein
2D0BA	308	2.1	ribonuclease hiii
2D0OD	108	2	diol dehydratase-reactivating
2D1PF	95	2.15	hypothetical protein
2D1SA	539	1.3	luciferin 4-monooxygenase
2D37A	155	1.7	hypothetical nadh-dependent
2D39B	200	1.9	ficolin-1
2D3DA	83	1.6	vts1 protein
2D42B	249	2.07	non-toxic crystal
2D48A	129	1.65	interleukin-4
2D5VB	135	2	hepatocyte nuclear
2D7CD	42	1.75	rab11 family-interacting
2D7DB	38	2.1	40-mer from
2D7VA	155	1.97	hypothetical protein
2DDXA	324	0.86	beta-1,3-xylanase
2DFBA	190	1.11	endo-1,4-beta-xylanase 2
2DJFA	118	2	dipeptidyl-peptidase 1
2DKOA	146	1.06	caspase-3
2DKOB	103	1.06	caspase-3
2DLBA	70	1.2	yopt
2DQAB	123	1.6	lysozyme
2DRVA	191	1.6	upf0130 protein
2DS2C	28	1.7	sweet protein
2DS2D	68	1.7	sweet protein
2DS5A	43	1.5	atp-dependent clp
2DTJB	163	1.58	aspartokinase
2DVTC	323	1.7	thermophilic reversible
2DWUC	266	1.6	glutamate racemase
2DY0B	181	1.25	adenine phosphoribosyltransferase
2DYJB	90	1.84	ribosome-binding factor
2DYNA	111	2.3	dynamin
2DYOB	36	1.97	autophagy protein
2E0NA	229	2	precorrin-2 c20-methyltransferase
2E10B	222	1.35	biotin protein
2E1FA	94	2	werner syndrome
2E2RA	227	1.6	estrogen-related receptor
2E3HA	81	1.45	restin
2E4TA	509	0.96	endoglucanase
2E56A	144	2	lymphocyte antigen
2E6FA	312	1.26	dihydroorotate dehydrogenase
2E6XA	69	2	hypothetical protein
2E8EA	132	1.7	hypothetical protein
2E9XA	144	2.3	DNA replication
2EA7A	390	1.8	7s globulin-1
2EB4B	265	1.6	2-oxo-hept-3-ene-1,7-dioate hydratase
2ECUA	149	1.3	flavin reductase
2EEYA	160	1.94	molybdopterin biosynthesis
2EFJA	349	2	3,7-dimethylxanthine methyltransferase
2EGJB	126	1.8	hypothetical protein
2EHPB	124	1.3	aq_1627 protein
2EHZA	299	1.35	1,2-dihydroxynaphthalene dioxygenase
2EIXA	243	1.56	nadh-cytochrome b5
2EJ8A	133	1.84	dcc-interacting protein
2ENDA	137	1.45	endonuclease v
2EQ7C	37	1.8	2-oxoglutarate dehydrogenase
2ERLA	40	1	mating pheromone
2EUCA	108	2.5	hypothetical protein
2EV1B	181	1.6	hypothetical protein
2EWRA	156	1.6	hypothetical protein
2EWTA	71	1.81	putative DNA-binding
2EX4B	221	1.75	adrenal gland
2F0CA	147	1.65	phage tp901-1
2F15A	89	2	5-amp-activated protein
2F3CI	46	2.5	thrombin inhibitor
2F3LA	132	2.11	rfr-domain
2F42A	138	2.5	stip1 homology
2F4MB	61	1.85	uv excision
2F5JA	157	2.2	mortality factor
2F5TX	233	1.45	archaeal transcriptional
2F5VA	577	1.41	pyranose 2-oxidase
2F69A	244	1.3	histone-lysine n-methyltransferase,
2F6EA	125	1.85	toxin a
2F6MB	107	2.1	vacuolar protein
2F6UB	231	1.55	(s)-3-o-geranylgeranylglyceryl phosphate
2F9HA	121	1.57	pts system,
2FA5B	142	1.8	transcriptional regulator
2FA8A	86	1.9	hypothetical protein
2FAUA	288	2.1	vacuolar protein
2FB0A	94	2.1	conserved hypothetical
2FB5B	204	1.99	hypothetical membrane
2FB6A	116	1.46	conserved hypothetical
2FBIA	136	2.1	probable transcriptional
2FCWA	106	1.26	alpha-2-macroglobulin receptor-associated
2FCWB	78	1.26	low-density lipoprotein
2FDNA	55	0.94	ferredoxin
2FE5A	94	1.1	presynaptic protein
2FEAB	224	2	2-hydroxy-3-keto-5-methylthiopentenyl-1-phosphate phosphatase
2FFGB	79	2.31	ykuj
2FFUA	494	1.64	polypeptide n-acetylgalactosaminyltransferase
2FG1A	157	1.25	conserved hypothetical
2FGCA	161	2.3	acetolactate synthase,
2FHPA	183	1.6	methylase, putative
2FHZA	106	1.15	colicin-e5 immunity
2FHZB	93	1.15	colicin-e5
2FI0A	79	2.1	conserved domain
2FJ8A	120	1.19	bowman-birk type
2FJCP	151	2.5	antigen tpf1
2FKKA	184	1.2	baseplate structural
2FL4A	147	1.6	spermine/spermidine acetyltransferase
2FL7A	183	1.85	regulatory protein
2FLHB	153	1.2	cytokinin-specific binding
2FM8A	134	2.2	surface presentation
2FMAA	59	0.85	amyloid beta
2FN9A	280	1.4	ribose abc
2FNOB	234	2	agr_pat_752p
2FOMB	150	1.5	polyprotein
2FP7A	40	1.68	serine protease
2FP8B	303	2.3	strictosidine synthase
2FPEA	62	1.75	c-jun-amino-terminal kinase
2FPWB	163	1.75	histidine biosynthesis
2FQMA	65	2.3	phosphoprotein
2FQPD	94	1.8	hypothetical protein
2FSQA	232	1.4	atu0111 protein
2FTBA	125	2	fatty acid-binding
2FTXB	59	1.9	hypothetical 24.6
2FU2A	78	2.15	hypothetical protein
2FU4A	81	1.8	ferric uptake
2FUEA	246	1.75	phosphomannomutase 1
2FUFA	126	1.45	large t
2FURA	193	1.8	hypothetical protein
2FVVA	135	1.25	diphosphoinositol polyphosphate
2FVYA	305	0.92	d-galactose-binding periplasmic
2FXAB	180	2.4	protease production
2FYGA	128	1.8	replicase polyprotein
2FYUI	57	2.26	ubiquinol-cytochrome c
2FYUK	53	2.26	ubiquinol-cytochrome c
2FYZD	31	2.2	fusion glycoprotein
2FZVA	235	1.7	putative arsenical
2G0CA	68	1.7	atp-dependent RNA
2G1UA	137	1.5	hypothetical protein
2G38D	173	2.2	ppe family
2G3AA	137	1.9	acetyltransferase
2G3RA	119	1.25	tumor suppressor
2G3VA	161	2.3	cag pathogenicity
2G5RA	114	1.6	sialic acid-binding
2G6YB	215	1.6	green fluorescent
2G7OA	68	1.4	protein tram
2G7SA	190	1.4	transcriptional regulator,
2G9WB	119	1.8	conserved hypothetical
2G9ZB	295	1.96	thiamine pyrophosphokinase
2GB4B	230	1.25	thiopurine s-methyltransferase
2GB7D	292	1.7	r.Ecl18ki
2GDQB	373	1.8	yitf
2GE7A	107	2	nucleocapsid protein
2GEFA	198	2.2	protease vp4
2GEYB	133	1.8	aclr protein
2GFFA	97	1.75	lsrg protein
2GFQC	278	1.75	upf0204 protein
2GGCA	263	1	methionine aminopeptidase
2GHCX	249	1.25	cytosolic ascorbate
2GHVE	183	2.2	spike glycoprotein
2GIAD	146	1.89	mitochondrial RNA-binding
2GIAG	155	1.89	mitochondrial RNA-binding
2GIBA	97	1.75	nucleocapsid protein
2GIXD	205	2.02	inward rectifier
2GJ3B	119	1.04	nitrogen fixation
2GJ4A	803	1.6	glycogen phosphorylase,
2GJVF	136	2.39	putative cytoplasmic
2GKGA	122	1	response regulator
2GKMB	126	1.73	hemoglobin-like protein
2GKPA	164	1.35	hypothetical protein
2GKTI	51	1.23	ovomucoid
2GLZA	149	1.45	similar to
2GMWB	184	1.5	d,D-heptose 1,7-bisphosphate
2GMYA	147	1.6	hypothetical protein
2GN4A	329	1.9	udp-glcnac c6
2GNCB	55	1.8	slit-robo rho
2GNPA	262	1.65	transcriptional regulator
2GOMA	61	1.25	fibrinogen-binding protein
2GPED	48	1.9	bifunctional protein
2GPIA	91	1.6	conserved hypothetical
2GQ0A	256	1.9	chaperone protein
2GRCA	121	1.5	probable global
2GSCC	110	2.45	putative uncharacterized
2GUKB	112	1.91	hypothetical protein
2GVGA	461	2.2	nicotinamide phosphoribosyltransferase
2GWMA	200	1.5	65 kda
2GYQB	157	1.4	ycfi, putative
2GZ4A	200	1.5	hypothetical protein
2GZGA	83	1.7	colicin-e9 immunity
2GZHB	57	2.47	rab11-fip2 long
2GZQA	191	1.3	phosphatidylethanolamine-binding protein
2GZVA	91	1.12	prkca-binding protein
2H00C	203	2	methyltransferase 10
2H09A	127	2.1	transcriptional regulator
2H0EB	114	2.2	transthyretin-like protein
2H28A	109	2.1	hypothetical protein
2H29A	188	2	probable nicotinate-nucleotide
2H3LB	98	1	lap2 protein
2H5CA	198	0.82	alpha-lytic protease
2H5ND	123	2.01	hypothetical protein
2H7ZA	75	1.5	irditoxin subunit
2H88C	139	1.74	succinate dehydrogenase
2H8GB	244	1.5	5-methylthioadenosine nucleosidase
2H98A	216	1.8	hth-type transcriptional
2H9DA	84	1.95	salicylate biosynthesis
2H9EC	52	2.2	anti-coagulant protein
2HALA	212	1.35	hepatitis a
2HBGA	147	1.5	hemoglobin (deoxy)
2HC1A	290	1.3	receptor-type tyrosine-protein
2HCJA	33	2.12	protein chain
2HCRB	308	2.2	ribose-phosphate pyrophosphokinase
2HD3K	95	2.4	ethanolamine utilization
2HD9A	145	1.35	upf0310 protein
2HDDA	55	1.9	protein (engrailed
2HDSB	358	1.16	beta-lactamase
2HDVA	103	2	sh2-b ph
2HEKB	369	2	hypothetical protein
2HEUA	391	1.04	sugar abc
2HEWF	128	1.45	tumor necrosis
2HEYR	138	2	tumor necrosis
2HF1A	61	1.9	tetraacyldisaccharide-1-p 4-kinase
2HFED	43	2.25	kcsa channel
2HFNF	139	1.8	synechocystis photoreceptor
2HFTA	205	1.69	human tissue
2HHGA	132	1.2	hypothetical protein
2HINA	66	1.05	repressor protein
2HIPB	71	2.5	high potential
2HJ1B	80	2.1	hypothetical protein
2HJ3A	101	2.5	sulfhydryl oxidase
2HJDA	89	2.1	quorum-sensing antiactivator
2HKXB	148	2.3	carbon monoxide
2HL0A	143	1.86	threonyl-trna synthetase
2HLJA	154	2	hypothetical protein
2HLRA	67	1.2	bone morphogenetic
2HNFA	130	1.8	repressor protein
2HNUE	81	2	oxytocin-neurophysin 1
2HO2A	33	1.33	amyloid beta
2HPJA	99	1.7	pngase
2HQLF	96	2	hypothetical protein
2HQSE	107	1.5	peptidoglycan-associated lipoprotein
2HQTH	111	1.9	gu4 nucleic-binding
2HSBA	126	1.95	hypothetical upf0332
2HTDB	124	1.6	predicted flavin-nucleotide-binding
2HTIA	126	2.5	bh0577 protein
2HTSA	88	1.83	heat-shock transcription
2HUEB	75	1.7	histone h3
2HUEC	82	1.7	histone h4
2HUHA	147	1.54	putative DNA
2HUJA	125	1.74	lin2004 protein
2HVWC	146	1.67	deoxycytidylate deaminase
2HW4A	116	1.9	14 kda
2HWVA	101	1.9	DNA-binding response
2HX5A	144	1.5	hypothetical protein
2HY5C	101	1.72	dsrh
2HY7A	373	1.9	glucuronosyltransferase gumk
2HYKA	237	1.3	beta-1,3-glucanase
2HZ5A	87	2.1	dynein light
2HZYA	416	1.35	fumarylacetoacetase
2I02A	140	1.8	general stress
2I04B	85	2.15	membrane-associated guanylate
2I15A	122	2.4	hypothetical protein
2I3DA	218	1.5	hypothetical protein
2I3SF	36	1.9	checkpoint serine/threonine-protein
2I45I	97	2.5	hypothetical protein
2I4AA	107	1	thioredoxin
2I52D	117	2.08	hypothetical protein
2I53A	254	1.5	cyclin k
2I5FA	99	1.35	pleckstrin
2I5HA	178	1.74	hypothetical protein
2I5IB	261	1.7	upf0249 protein
2I5UA	77	1.5	dnad domain
2I5VO	246	1.1	outer surface
2I6CA	160	1.3	putative acetyltransferase
2I6JA	161	1.66	sulfolobus solfataricus
2I74A	180	1.75	pngase
2I7DA	193	1.2	5(3)-deoxyribonucleotidase, cytosolic
2I7HD	187	2.3	nitroreductase-like family
2I8BA	127	2	minor nucleoprotein
2I8DA	121	1.69	uncharacterized conserved
2I9DC	193	2.3	chloramphenicol acetyltransferase
2I9FD	59	2	nucleocapsid
2I9XA	86	1.8	putative septation
2IA0A	156	2.37	putative hth-type
2IA1A	169	1.59	bh3703 protein
2IA7A	111	1.44	tail lysozyme,
2IAYA	114	1.2	hypothetical protein
2IBLA	108	1.32	fibritin
2IBPB	407	1.6	citrate synthase
2IC2B	114	1.3	cg9211-pa
2IC6B	76	1.15	nucleocapsid protein
2ICTA	94	1.63	antitoxin higa
2IDLB	116	1.7	hypothetical protein
2IDOD	76	2.1	hot protein
2IECA	113	2.33	uncharacterized protein
2IFTA	176	2.3	putative methylase
2IG6A	143	1.8	nimc/nima family
2IGIB	179	1.7	oligoribonuclease
2II3A	234	2.17	lipoamide acyltransferase
2IIMA	62	1	proto-oncogene tyrosine-protein
2IIZA	306	2.3	melanin biosynthesis
2IJ2A	450	1.2	cytochrome p450
2IJLB	109	2.3	molybdenum-binding transcriptional
2ILKA	155	1.6	interleukin-10
2ILNI	53	2	bowman-birk type
2IMFA	203	1.3	2-hydroxychromene-2-carboxylate isomerase
2IMJD	153	1.5	hypothetical protein
2IMQX	280	1.3	salivary nitrophorin
2IMSA	163	1.48	apoptosis regulator
2IMZB	140	1.7	endonuclease pi-mtui
2IN5B	188	2.3	hypothetical lipoprotein
2IP1A	371	1.8	tryptophanyl-trna synthetase
2IP6A	87	1.35	papb
2IQYA	190	1.4	phosphatidylethanolamine-binding protein
2ISBA	184	1.66	fumarase
2IU1A	178	1.8	eukaryotic translation
2IU5A	179	1.6	hth-type dhaklm
2IUWA	205	1.5	alkylated repair
2IVYA	88	1.4	hypothetical protein
2IWOB	99	1.7	multiple pdz
2IX7C	58	2.5	myosin-5a
2IXDB	230	1.8	lmbe-related protein
2IY2A	69	1.9	thiol disulfide
2IYBE	64	2.35	testin
2IYVA	179	1.35	shikimate kinase
2IZXB	41	1.3	camp-dependent protein
2J05A	64	1.5	ras gtpase-activating
2J0ST	44	2.21	protein casc3
2J2JD	182	1.5	fiber protein
2J3TC	141	2.4	trafficking protein
2J3WB	167	2.1	zgc 92866
2J43B	218	1.6	spydx
2J45B	297	1.14	signal recognition
2J4WD	34	2.5	apical membrane
2J5IA	247	1.8	p-hydroxycinnamoyl coa
2J67A	141	2.2	toll like
2J6BA	109	1.3	afv3-109
2J6ZA	86	1.95	phosphoserine phosphatase
2J73A	103	1.4	pullulanase
2J8BA	78	1.15	cd59 glycoprotein
2J8CH	240	1.87	reaction center
2J8CL	281	1.87	reaction center
2J8KA	181	1.5	np275-np276
2J8QB	195	2.3	cleavage and
2J97A	98	1.75	replicase polyprotein
2J9OD	275	1.5	tll2115 protein
2J9UB	47	2	vacuolar protein
2J9WA	101	1.3	vps28-prov protein
2JAEA	478	1.25	l-amino acid
2JBAA	125	1.45	phosphate regulon
2JC9A	467	1.5	cytosolic purine
2JCQA	149	1.25	cd44 antigen
2JDAA	139	1.35	yecbm32
2JDII	25	1.9	atp synthase
2JDQE	65	2.2	polymerase basic
2JE6I	207	1.6	exosome complex
2JENA	233	1.4	endo-beta-1,4-glucanase
2JERH	365	1.65	agmatine deiminase
2JFRA	234	0.83	ser-thr phosphatase
2JGBA	187	1.7	eukaryotic translation
2JHFA	374	1	alcohol dehydrogenase
2JILA	95	1.5	glutamate receptor
2JJSC	116	1.85	leukocyte surface
2JJUA	107	1.19	signal regulatory
2JK1A	138	2.1	hydrogenase transcriptional
2JKSA	284	1.9	bradyzoite surface
2JKUA	35	1.5	propionyl-coa carboxylase
2JL1A	287	1.96	triphenylmethane reductase
2LISA	131	1.35	sperm lysin
2MCMA	112	1.5	macromomycin
2MHRA	118	1.3	myohemerythrin
2MLTB	26	2	melittin
2MSBB	113	1.7	mannose-binding protein-a
2NL9A	142	1.55	fusion protein
2NLRA	222	1.2	protein (endoglucanase
2NLSA	36	0.98	beta-defensin 1
2NLVA	112	1.3	xisi protein-like
2NMLA	100	1.55	enhancer of
2NN4A	62	2.1	hypothetical protein
2NN5A	171	1.45	hypothetical protein
2NNUA	201	1.59	regulatory protein
2NOGA	157	2	iswi protein
2NPNA	238	1.6	putative cobalamin
2NPSD	63	2.5	syntaxin-6
2NPTA	102	1.75	dual specificity
2NQDA	109	1.75	chagasin
2NQWA	87	1.3	cbs domain
2NR5F	57	1.9	hypothetical protein
2NR7A	194	1.3	secretion activator
2NRKA	165	1.65	hypothetical protein
2NRRA	139	1.2	uvrabc system
2NS6A	183	2.1	mobilization protein
2NSQA	140	1.85	e3 ubiquitin-protein
2NSZA	129	1.15	programmed cell
2NT0D	497	1.79	glucosylceramidase
2NTXA	314	2.2	emb|cab41934.1
2NUHA	104	1.39	periplasmic divalent
2NUTC	135	2.3	vesicle-trafficking protein
2NVNA	121	2.5	hypothetical protein
2NW0A	189	1.6	plyb
2NW2A	196	1.4	els4 tcr
2NWFA	141	1.1	ubiquinol-cytochrome c
2NX4A	194	1.7	transcriptional regulator,
2NXVB	249	1.1	atp synthase
2NXYB	181	2	t-cell surface
2NZCA	80	1.95	hypothetical protein
2O16A	132	1.9	acetoin utilization
2O1CD	142	1.8	datp pyrophosphohydrolase
2O1KA	43	1.67	non-structural glycoprotein
2O1MB	224	2	probable amino-acid
2O5HB	118	1.9	hypothetical protein
2O6PB	119	1.5	iron-regulated surface
2O71A	91	2	death domain-containing
2O7AA	116	0.84	lysozyme
2O7TA	188	2.1	transcriptional regulator
2O8GJ	58	2.5	protein phosphatase
2O90A	115	1.07	dihydroneopterin aldolase
2O9AA	182	1.8	acetate operon
2O9SA	67	0.83	ponsin
2O9UX	96	1.15	monellin chain
2OA5A	92	2.1	hypothetical protein
2OAAA	247	1.5	r.Mvai
2OAFB	144	2	thioesterase superfamily
2OB0C	166	1.8	human mak3
2OB3B	330	1.04	parathion hydrolase
2OB5A	151	1.6	hypothetical protein
2OC5A	222	1.68	hypothetical protein
2OCTA	97	1.4	cystatin b
2OCZA	218	1.85	3-dehydroquinate dehydratase
2OD4A	101	1.7	hypothetical protein
2OD6D	108	1.85	hypothetical protein
2ODBB	35	2.4	serine/threonine-protein kinase
2ODIA	238	1.45	r.Bcni
2ODKA	51	1.4	hypothetical protein
2ODMA	79	2.24	upf0358 protein
2OEEB	93	1.96	upf0342 protein
2OEGA	482	2.3	utp-glucose-1-phosphate uridylyltransferase
2OFCA	141	1.11	sclerotium rolfsii
2OFWC	204	2.05	aps kinase
2OFYB	80	1.7	putative xre-family
2OFZA	132	1.17	nucleocapsid protein
2OH1A	175	1.46	acetyltransferase, gnat
2OIDA	266	2.3	interleukin-1 receptor-associated
2OIKD	139	1.65	histidine triad
2OIWD	130	2	putative 4-hydroxybenzoyl-coa
2OIZA	360	1.05	aromatic amine
2OIZH	122	1.05	aromatic amine
2OJ6A	162	1.85	viral attachment
2OKFA	129	1.6	fdxn element
2OKGB	251	1.65	central glycolytic
2OKQB	118	1.8	hypothetical protein
2OKTA	342	1.3	o-succinylbenzoic acid
2OKVD	149	2	probable d-tyrosyl-trna(tyr)
2OLMA	133	1.48	nucleoporin-like protein
2OMKB	203	1.8	hypothetical protein
2OO9A	46	2.1	e3 ubiquitin-protein
2OPCA	115	1.43	avrl567-a
2OPEC	111	2.4	pilx
2OPIA	203	2.5	l-fuculose-1-phosphate aldolase
2OR7B	115	1.5	t-cell immunoglobulin
2ORDB	393	1.4	acetylornithine aminotransferase
2ORWB	173	1.5	thymidine kinase
2OS0A	179	1.3	peptide deformylase
2OS5A	118	1.6	acemif
2OSAA	196	1.8	n-chimaerin
2OSXA	449	1.1	endoglycoceramidase ii
2OUID	360	1.77	nadp-dependent alcohol
2OV0A	105	0.75	amicyanin
2OVCA	30	2.07	potassium voltage-gated
2OVGA	58	1.35	phage lambda
2OWAB	126	2	arfgap-like finger
2OX0B	348	1.95	jmjc domain-containing
2OX8A	129	2.5	scavenger receptor
2OXCA	205	1.3	probable atp-dependent
2OXLA	62	1.8	hypothetical protein
2OY9A	85	1.6	upf0223 protein
2OYAB	102	1.77	macrophage receptor
2OYYB	71	2.5	hexameric cytochrome
2OZFA	92	1.5	ezrin-radixin-moesin-binding phosphoprotein
2OZJB	109	1.6	cupin 2,
2P02A	380	1.21	s-adenosylmethionine synthetase
2P04B	105	2.11	signal transduction
2P09A	69	1.65	a non-biological
2P0BA	142	1.74	cytochrome c-type
2P0LA	266	2.04	lipoate-protein ligase
2P0NB	158	1.41	hypothetical protein
2P0WA	319	1.9	histone acetyltransferase
2P13B	83	1.65	cbs domain
2P14A	186	1.5	heterodimeric restriction
2P1OA	127	1.9	skp1-like protein
2P25A	126	1.7	glyoxalase family
2P26A	280	1.75	integrin beta-2
2P2EA	119	2.48	putative fe-s
2P2SA	333	1.25	putative oxidoreductase
2P39A	142	1.5	fibroblast growth
2P3PA	197	1.76	hypothetical protein
2P4FA	191	1.4	similar to
2P58B	38	1.8	putative type
2P5KA	63	1	arginine repressor
2P5MC	79	1.95	arginine repressor
2P64B	52	2.5	f-box/wd repeat
2P6WA	206	1.6	putative glycosyltransferase
2P7IB	229	1.74	hypothetical protein
2P7OA	127	1.44	glyoxalase family
2P8GA	162	1.36	phenolic acid
2P8IA	117	1.4	putative dioxygenase
2P8JA	206	2	s-adenosylmethionine-dependent methyltransferase
2P92B	106	1.73	hypothetical protein
2P9RA	102	2.3	alpha-2-macroglobulin
2P9WA	333	1.35	mal s
2P9XA	98	1.65	hypothetical protein
2PC1A	173	1.28	acetyltransferase, gnat
2PD1D	101	1.86	hypothetical protein
2PFIB	148	1.6	chloride channel
2PGOB	587	1.26	cyclohexane-1,2-dione hydrolase
2PH7B	219	2.4	uncharacterized protein
2PIEA	132	1.35	e3 ubiquitin-protein
2PIHA	123	2.1	protein ymca
2PKDF	107	2.04	slam family
2PKFB	333	1.5	adenosine kinase
2PKHH	142	1.95	histidine utilization
2PLXB	26	1.56	peptide inhibitor
2PMRA	76	1.32	uncharacterized protein
2PMUF	93	1.78	response regulator
2PMYA	73	2.3	ras and
2PN0C	122	1.7	prokaryotic transcription
2PNDA	119	1	v-set and
2PNLJ	203	2.21	protease vp4
2PNTB	95	2.15	general receptor
2PNVB	39	2.1	small conductance
2POCD	340	1.8	isomerase domain
2POFB	220	1.4	cdp-diacylglycerol pyrophosphatase
2PPLA	449	2.2	pancreatic lipase-related
2PQ5A	169	2.3	dual specificity
2PQ8A	260	1.45	probable histone
2PQRD	45	1.88	wd repeat
2PR5B	126	1.45	blue-light photoreceptor
2PRGC	32	2.3	nuclear receptor
2PRXB	114	1.5	thioesterase superfamily
2PSPB	106	1.95	porcine pancreatic
2PTHA	193	1.2	peptidyl-trna hydrolase
2PTTB	108	1.63	natural killer
2PTVA	96	1.66	cd48 antigen
2PTZA	431	1.65	enolase
2PU3A	207	1.5	endonuclease i
2PU9A	110	1.65	ferredoxin-thioredoxin reductase,
2PU9B	74	1.65	ferredoxin-thioredoxin reductase,
2PV2D	103	1.3	chaperone sura
2PVBA	107	0.91	protein (parvalbumin)
2PVQA	201	1.8	glutathione s-transferase
2PW8I	62	1.84	hirudin variant-1
2PY2A	127	1.7	antifreeze protein
2PY5A	564	1.6	DNA polymerase
2Q00B	122	2.4	orf c02003
2Q0IA	300	1.57	quinolone signal
2Q0SA	215	1.5	aryl esterase
2Q22C	129	2.11	uncharacterized protein
2Q30B	105	1.94	uncharacterized protein
2Q37A	142	2.5	ohcu decarboxylase
2Q3EA	460	2	udp-glucose 6-dehydrogenase
2Q3GA	89	1.11	pdz and
2Q3PA	103	1.9	uncharacterized protein
2Q3TA	121	1.6	protein at3g22680
2Q3WA	109	1.48	toluene-4-monooxygenase system
2Q4HB	305	1.83	probable galactose-1-phosphate
2Q4IA	174	1.71	allene oxide
2Q4MA	162	1.7	protein at5g01750
2Q4NA	153	1.32	uncharacterized protein
2Q4PB	109	2.32	protein rs21-c6
2Q52A	206	1.38	glycolipid transfer-like
2Q5RC	303	2.3	tagatose-6-phosphate kinase
2Q5WD	77	2	molybdopterin converting
2Q7BA	164	2	acetyltransferase, gnat
2Q7DB	336	1.6	inositol-tetrakisphosphate 1-kinase
2Q87A	107	1.7	cmrf35-h antigen
2Q8VA	53	2.5	nbla protein
2Q9KA	147	1.59	uncharacterized protein
2QC1B	212	1.94	acetylcholine receptor
2QCPX	80	1	cation efflux
2QDQA	34	2.2	talin-1
2QDXA	257	1.55	ferredoxin reductase
2QE8B	336	1.35	uncharacterized protein
2QE9B	162	1.9	uncharacterized protein
2QEAA	160	2.46	putative general
2QEBA	145	2	d7r4 protein
2QF4B	167	1.2	cell shape
2QFAA	137	1.4	baculoviral iap
2QFAB	62	1.4	borealin
2QFAC	45	1.4	inner centromere
2QG1A	89	1.4	multiple pdz
2QG6A	182	1.5	nicotinamide riboside
2QGSA	209	2	protein se1688
2QHKA	148	1.91	methyl-accepting chemotaxis
2QHLA	110	1.56	novel immune-type
2QIFB	68	1.5	copper chaperone
2QIKA	269	1.35	upf0131 protein
2QIMA	157	1.35	pr10.2b
2QIYB	133	1.69	ubp3-associated protein
2QIYD	25	1.69	ubiquitin carboxyl-terminal
2QJLA	99	1.44	ubiquitin-related modifier
2QJVB	263	1.9	uncharacterized iolb-like
2QKHB	32	1.9	glucose-dependent insulinotropic
2QKIF	295	2.4	complement c3
2QKLB	90	2.33	spac19a8.12 protein
2QKPA	138	1.75	uncharacterized protein
2QKVB	92	1.55	inactivation-no-after-potential d
2QL2D	57	2.5	neurogenic differentiation
2QL8A	141	1.5	putative redox
2QMLA	193	1.55	bh2621 protein
2QMQA	278	1.7	protein ndrg2
2QNTA	126	1.4	uncharacterized protein
2QOLA	273	1.07	ephrin receptor
2QPXA	376	1.4	predicted metal-dependent
2QQBA	214	1.92	diphtheria toxin
2QQRA	118	1.8	jmjc domain-containing
2QRDC	114	2.41	snf1-like protein
2QSAA	101	1.68	dnaj homolog
2QSBA	85	1.3	upf0147 protein
2QSJA	120	2.1	DNA-binding response
2QSKA	95	1	scytovirin
2QSQB	109	1.95	carcinoembryonic antigen-related
2QSWA	90	1.5	methionine import
2QSXB	185	1.64	putative transcriptional
2QTIA	67	2.3	upf0352 protein
2QTQD	198	1.85	transcriptional regulator,
2QTVD	36	2.5	protein transport
2QTXL	57	2.5	uncharacterized protein
2QUXK	122	2.44	coat protein
2QV3A	447	2.4	vacuolating cytotoxin
2QV8A	144	2	general secretion
2QVKA	121	1.45	sodium/calcium exchanger
2QVPA	266	2	uncharacterized protein
2QX3B	330	2	pectate lyase
2QXVB	29	1.82	enhancer of
2QYZA	127	2.04	uncharacterized protein
2QZID	98	2.2	uncharacterized protein
2QZTB	110	1.7	sterol carrier
2QZUA	465	1.7	putative sulfatase
2R01A	195	1.15	nitroreductase family
2R2AA	191	1.82	uncharacterized protein
2R2YA	109	1.7	protein adrm1
2R31A	236	1	atp12 atpase
2R4GA	250	1.71	telomerase reverse
2R4IB	121	1.6	uncharacterized protein
2R5OB	166	1.3	putative atp
[truncated: 1,968 more rows]
